# Supplementary material for: Evaluating Genomic and Clinical Risk Factors for Alzheimer’s Disease in Individuals with Hypertension
Source: Biomedicines. 2025 Jun 19;13(6):1508. doi: 10.3390/biomedicines13061508 (PMC12190856; doi:10.3390/biomedicines13061508)
Supplement: Supplementary file 1 [file biomedicines-13-01508-s001.zip]

Archive with 1 entries (1 files):
- biomedicines-3661665-supplementary.pdf
